# Supplementary material for: Biogenesis of Candida glabrata-Mediated Silver Nanoparticles: Characterization and Antibacterial Effectiveness Against Human Pathogenic Bacteria
Source: Int J Mol Sci. 2026 Jan 27;27(3):1263. doi: 10.3390/ijms27031263 (PMC12897783; doi:10.3390/ijms27031263)
Supplement: Supplementary file 1 [file ijms-27-01263-s001.zip]

Archive with 1 entries (1 files):
- ijms-4084164-supplementary.pdf
